# Supplementary material for: Early life disadvantage strengthens flight performance trade-offs in European starlings, Sturnus vulgaris
Source: Anim Behav. 2015 Apr;102:141–8. doi: 10.1016/j.anbehav.2015.01.016 (PMC4370370; doi:10.1016/j.anbehav.2015.01.016)
Supplement: Supplementary file 1 [file mmc1.csv]

	Bird	Family	Treatment	Sex	Weight	Wing.length	Time.to.come.down	Escape.number	Takeoff.speed	Takeoff.angle	Hits	Frames	Time
1	BL24	903	ADV	M	84.8	132.5	7	3	404.145	53.815	0	72	960
2	BL24	903	ADV	M	84.8	132.5	7	5	385.19	51.652	3	77	1026.66666666667
3	BL24	903	ADV	M	84.8	132.5	7	2	435.83	48.547	3	73	973.333333333333
4	BL24	903	ADV	M	84.8	132.5	7	4	404.255	53.956	4	74	986.666666666667
5	BL24	903	ADV	M	84.8	132.5	7	1	390.945	54.179	3	81	1080
6	BL25	903	ADV	M	83.5	130	77	1	368.19	41.617	4	84	1120
7	BL26	936	DIS	M	79.7	127.5	11	1	444.085	37.361	3	62	826.666666666667
8	BL27	936	ADV	M	79.7	128.5	12	2	343.825	57.546	2	63	840
9	BL27	936	ADV	M	79.7	128.5	12	3	409.035	53.215	4	71	946.666666666667
10	BL27	936	ADV	M	79.7	128.5	12	1	400.345	45.397	2	62	826.666666666667
11	BL28	936	ADV	F	75.5	118.5	305	1	438.465	47.164	2	54	720
12	BL28	936	ADV	F	75.5	118.5	305	3	431.475	47.686	2	50	666.666666666667
13	BL28	936	ADV	F	75.5	118.5	305	4	390.45	48.679	3	53	706.666666666667
14	BL28	936	ADV	F	75.5	118.5	305	5	447.885	42.136	2	52	693.333333333333
15	PU15	918	ADV	M	92.2	130	304	2	387.775	37.008	4	72	960
16	PU15	918	ADV	M	92.2	130	304	1	376.8	30.165	3	67	893.333333333333
17	PU15	918	ADV	M	92.2	130	304	3	409.29	33.783	4	67	893.333333333333
18	PU2	931	ADV	M	88	132	129	2	358.095	54.299	4	75	1000
19	PU2	931	ADV	M	88	132	129	1	377.145	57.391	3	71	946.666666666667
20	PU2	931	ADV	M	88	132	129	5	381.425	59.028	4	66	880
21	PU2	931	ADV	M	88	132	129	3	384.97	51.202	2	68	906.666666666667
22	PU2	931	ADV	M	88	132	129	4	375.47	54.099	5	66	880
23	PU26	918	DIS	M	83	131.5	164	1	405.64	41.909	4	80	1066.66666666667
24	PU26	918	DIS	M	83	131.5	164	2	372.42	54.952	5	89	1186.66666666667
25	PU26	918	DIS	M	83	131.5	164	3	398.69	45.637	3	64	853.333333333333
26	PU29	931	ADV	M	90	127.5	10	1	381.53	41.784	4	54	720
27	PU29	931	ADV	M	90	127.5	10	2	388.37	44.889	2	59	786.666666666667
28	PU29	931	ADV	M	90	127.5	10	3	375.725	48.022	4	57	760
29	PU29	931	ADV	M	90	127.5	10	4	370.935	36.629	3	54	720
30	PU29	931	ADV	M	90	127.5	10	5	342.135	31.351	5	62	826.666666666667
31	PU5	931	DIS	F	78.2	127	330	4	393.96	38.826	4	57	760
32	PU5	931	DIS	F	78.2	127	330	5	428.22	34.448	3	49	653.333333333333
33	PU5	931	DIS	F	78.2	127	330	3	395.24	38.961	2	61	813.333333333333
34	PU6	931	DIS	F	85.7	129	11	1	448.71	30.035	4	46	613.333333333333
35	PU6	931	DIS	F	85.7	129	11	2	416.985	33.452	2	46	613.333333333333
36	PU6	931	DIS	F	85.7	129	11	3	418.94	41.47	2	45	600
37	PU6	931	DIS	F	85.7	129	11	4	451.085	32.023	4	46	613.333333333333
38	PU6	931	DIS	F	85.7	129	11	5	433.95	42.828	3	47	626.666666666667
39	RE13	845	DIS	M	81.8	131.5	4	1	426.065	34.908	4	73	973.333333333333
40	RE13	845	DIS	M	81.8	131.5	4	2	427.91	41.482	3	67	893.333333333333
41	RE13	845	DIS	M	81.8	131.5	4	3	339.5	45.038	3	67	893.333333333333
42	RE13	845	DIS	M	81.8	131.5	4	5	362.535	43.985	2	67	893.333333333333
43	RE13	845	DIS	M	81.8	131.5	4	6	373.965	52.057	2	68	906.666666666667
44	RE2	917	ADV	F	79.2	130	21	1	394.975	58.024	4	94	1253.33333333333
45	RE2	917	ADV	F	79.2	130	21	2	308.345	59.221	5	80	1066.66666666667
46	RE2	917	ADV	F	79.2	130	21	3	398.88	31.014	3	65	866.666666666667
47	RE2	917	ADV	F	79.2	130	21	4	412.905	38.319	3	61	813.333333333333
48	RE2	917	ADV	F	79.2	130	21	5	369.155	53.609	3	64	853.333333333333
49	RE20	917	DIS	M	93.3	135	461	2	359.66	62.485	4	88	1173.33333333333
50	RE20	917	DIS	M	93.3	135	461	1	373.98	42.963	4	81	1080
51	RE4	917	DIS	M	87.6	133.5	272	1	456.06	37.05	3	56	746.666666666667
52	RE4	917	DIS	M	87.6	133.5	272	4	367.45	64.362	4	110	1466.66666666667
53	RE4	917	DIS	M	87.6	133.5	272	2	363.205	44.445	3	55	733.333333333333
54	RE4	917	DIS	M	87.6	133.5	272	3	392.49	39.57	3	57	760
55	RE4	917	DIS	M	87.6	133.5	272	5	356.22	49.455	4	115	1533.33333333333
56	WH100	941	DIS	M	79.7	120	100	1	417.59	43.678	4	71	946.666666666667
57	WH100	941	DIS	M	79.7	120	100	2	382.73	50.521	4	93	1240
58	WH100	941	DIS	M	79.7	120	100	3	383.505	56.739	2	116	1546.66666666667
59	WH98	941	ADV	F	76	118	28	3	465.885	74.05	3	113	1506.66666666667
60	WH98	941	ADV	F	76	118	28	5	478.165	66.375	5	62	826.666666666667
61	WH98	941	ADV	F	76	118	28	4	421.44	75.63	2	93	1240
62	WH98	941	ADV	F	76	118	28	2	425.105	73.176	4	102	1360
63	YE1	916	DIS	F	69.3	130.5	67	1	551.635	54.299	4	63	840
64	YE1	916	DIS	F	69.3	130.5	67	2	449.89	62.647	3	65	866.666666666667
65	YE1	916	DIS	F	69.3	130.5	67	3	473.945	46.824	4	51	680
66	YE1	916	DIS	F	69.3	130.5	67	4	487.9	48.312	2	52	693.333333333333
67	YE12	916	ADV	M	80	133	285	3	550.075	37.689	3	43	573.333333333333
68	YE12	916	ADV	M	80	133	285	4	667.62	47.245	5	43	573.333333333333
69	YE12	916	ADV	M	80	133	285	5	529.245	51.243	1	44	586.666666666667
70	YE12	916	ADV	M	80	133	285	1	526.25	41.838	4	49	653.333333333333
71	YE12	916	ADV	M	80	133	285	2	590.735	47.226	2	45	600
72	YE8	916	ADV	M	73.1	134	5	4	419.32	63.04	3	69	920
73	YE8	916	ADV	M	73.1	134	5	1	453.335	73.273	3	79	1053.33333333333
74	YE8	916	ADV	M	73.1	134	5	2	458	68.97	5	72	960
75	YE8	916	ADV	M	73.1	134	5	3	460.2	82.205	4	74	986.666666666667
76	YE8	916	ADV	M	73.1	134	5	5	459.925	84.001	2	76	1013.33333333333
